# Supplementary material for: Selenium Biofortification Effect on Glucosinolate Content of Brassica oleracea var. italic and Eruca vesicaria
Source: Molecules. 2023 Oct 21;28(20):7203. doi: 10.3390/molecules28207203 (PMC10609431; doi:10.3390/molecules28207203)
Supplement: Supplementary file 1 [file molecules-28-07203-s001.zip]

Archive with 1 entries (1 files):
- molecules-2609761-supplementary.pdf
